# Supplementary material for: Prophylactic TLR9 stimulation reduces brain metastasis through microglia activation
Source: PLoS Biol. 2019 Mar 28;17(3):e2006859. doi: 10.1371/journal.pbio.2006859 (PMC6469801; doi:10.1371/journal.pbio.2006859)
Supplement: S1 Data — (XLSX) [file pbio.2006859.s011.xlsx]

## Sheet: fig1_c
panel i
	control_D122	control_D122	control_D122	control_D122	control_D122	control_D122	control_D122	CpG_D122	CpG_D122	CpG_D122	CpG_D122	CpG_D122	CpG_D122
1	100	100	100	100	100	100	100	100	100	100	100	100	100
7	130.357	117.092	104.753	118.925	114.625	118.571	107.143	98.6381	102.033	88.664	84.4211	100.685	93.7768
14	157.738	131.434	132.89	156.989	146.838	164.694	141.497	132.879	106.707	96.5587	97.6842	129.68	86.4807
21	183.135	149.835	152.852	197.849	176.482	146.735	153.401	167.704	0	123.077	147.579	155.479	0
25
panel ii
	control	CpG
	9.23	8.62
	7.62	0
	8.04	6.08
	9.2	7.01
	8.93	6.81
	7.19	0
	9.02

## Sheet: fig1_d
control	CpG-C
8.18	5.55
7.61	6.87
7.89	5.25
6.44	5.04
6.13	5.21
7.91	6.14

## Sheet: fig1_e
panel i
	control_PC14PE6	control_PC14PE6	control_PC14PE6	control_PC14PE6	control_PC14PE6	control_PC14PE6	control_PC14PE6	CpG_PC14PE6	CpG_PC14PE6	CpG_PC14PE6	CpG_PC14PE6	CpG_PC14PE6	CpG_PC14PE6	CpG_PC14PE6
1	100	100	100	100	100	100	100	100	100	100	100	100	100	100
4	86.0877	103.79	87.6261	89.4696	86.6063	85.9963	89.3487	87.1834	72.2724	80.7993	78.9118	78.9234	76.2584	74.5874
7	71.5	96.1153	91.6177	84.8252	102.804	74.255	86.0959	77.2617	67.2832	68.1826	69.362	71.0939	60.4494	74.5904
14	114.329	152.001	144.469	89.9125	113.871	101.732	134.022	74.3276	100.282	81.7947	105.974	121.413	65.1035	119.076
21	148.097	168.169	171.3	108.945	147.535	118.356	154.771	83.9827	106.846	113.153	128.168	139.335	82.3656	102.784
25	175.422	200.596	194.283	144.428	194.444	144.992	195.64	125.932	135.766	134.679	127.888	169.5	110.252	142.821
panel ii
	control	CpG
	6.6811	4.67387
	7.05912	4.54481
	7.36794	4.92043
	6.48666	4.48937
	7.66862	5.92454
	5.94558	4.35861
	7.157	4.75754

## Sheet: fig1_f
control	CpG
46.1673	0
3.14534	0
41.4226	0
67.2784	14.3939
54.5104	25.6425
36.7046	32.5996
3.33193	16.3131

## Sheet: fig1_g
control	CpG-C
0.3905	0.0534243
0.447746	0.1369
0.572717	0.21019
0.95791	0.38063
1.47173	0.446325
1.48462	0.479493
1.92176	0.57086
2.66033	0.735342
3.3102	0.828995
	1.04546
	1.62697
	1.71962

## Sheet: fig2_a
control	CpG	Nkdep	CpG+NK dep.
0.664032	0.262118	6.35906	0.80355
0.998266	0.305665	7.09049	1.41904
2.09084	0.709243	9.25511	2.72824
0.623258	0.258959	2.97814	3.68934
1.10799	0.535585	2.55965	2.11436
0.573221	0.168486	2.00329	1.32398
1.2125	0.51704	4.26385	0.298107
1.48304		10.0684	0.483363
			1.05077

## Sheet: fig2_b
control	CpG	Nkdep	CpG+NK dep.
0.533375	0.149399	0.313558	0.186381
0.714212	0.195963	0.495814	0.218879
0.791764	0.207255	0.573892	0.226903
1.42834	0.257819	0.919341	0.417956
1.53231	0.149399	1.75013	0.186381
0.533375	0.195963	0.313558	0.218879
0.714212	0.207255	0.495814	0.226903
0.791764	0.257819	0.573892	0.417956
1.42834		0.919341	0.713186
1.53231		1.75013

## Sheet: fig2_c
control	CpG	Mac_dep	CpG+MacDep.
0.448705	0.609939	0.868087	0.205
0.520521	0.163592	1.17303	0.607408
1.92852	0.587161	1.46027	0.0799371
0.747088	1.11864	2.75552	1.11864
1.60155	0.794692	1.7387	1.1698
1.43201	0.391063	2.90132	0.817961
0.321607	0.418188	1.9184	0.592245
		2.44273	0.491654
			0.648792

## Sheet: fig2_d
control	CpG	Mac_dep	CpG+MacDep.
0.534858	0.0751015	1.38284	0.0446091
0.561599	0.0991301	1.43209	0.189165
0.668008	0.131569	1.71149	0.194247
0.741387	0.181825	1.7166	0.296146
1.01651	0.207235	2.17751	0.324687
1.45024	0.383554	0.632449	0.328076
2.0274	0.384311	0.66977	0.61469
		0.700132	0.188601
			0.206105
			0.243885

## Sheet: fig3_b
CD31	GLAST1	CD11b
79.4677	61.58	64.557
80.4054	56.6667	54.6243
73.4177	57.2664	58.0153
63.4069	58.0542	73.8956

[truncated: 42 more sheets: fig4_a , fig4_b, fig4_c, fig4_f, fig5_a, fig5_b, fig5_c, fig5_d, fig5_e, fig5_f, fig5_g, fig5_h, fig5_i, fig6_e, fig6_f, fig6_g, fig6_h, fig7_a, fig7_b, fig7_c …]
