# Supplementary material for: Prophylactic TLR9 stimulation reduces brain metastasis through microglia activation
Source: PLoS Biol. 2019 Mar 28;17(3):e2006859. doi: 10.1371/journal.pbio.2006859 (PMC6469801; doi:10.1371/journal.pbio.2006859)
Supplement: S1 Table — (XLSX) [file pbio.2006859.s012.xlsx]

## Sheet: Sheet1
Marker	Reactivity	Label	Clone	Isotype	Host species	Source
Surface Markers
GLAST	mouse	PE	ACSA-1	IgG2a, kappa	Mouse	MACS
CD31	mouse	PE-Cyanine7	390	IgG2a, kappa	Rat	eBioscience
CD11b	mouse	APC	M1/70	IgG2a, kappa	Rat	BioGems
CD4	mouse	Primary	GK1.5	Lewis IgG2b, kappa	Rat	BD Pharmingen
CD68	mouse	Primary	FA-11	IgG2a, kappa	Rat	Abcam
NK1.1	mouse	FITC	PK136	IgG2a, kappa	Mouse	eBioscience
NKp46	mouse	PE	29A1.4	IgG2a, kappa	Rat	BioGems
F4/80	mouse	FITC	BM8.1	IgG2a, kappa	Rat	BioGems
Laminin	mouse	Primary	Polyclonal		Rabbit	Sigma-Aldrich
IgG (secondary)	mouse	Alexa-488		IgG	Donkey	Invitrogen
Blocking/Neutralizing mAb
anti-NK1.1	mouse					Prof. Ofer Mandelboim (The Hebrew University of Jerusalem, Israel)
